# Supplementary material for: A CRISPR/Cas9-Based System with Controllable Auto-Excision Feature Serving Cisgenic Plant Breeding and Beyond
Source: Int J Mol Sci. 2022 May 17;23(10):5597. doi: 10.3390/ijms23105597 (PMC9143149; doi:10.3390/ijms23105597)
Supplement: Supplementary file 1 [file ijms-23-05597-s001.zip]

Archive with 1 entries (1 files):
- ijms-1715800-supplementary.pdf
